# Supplementary material for: Altering the Chain Length Specificity of a Lipase from Pleurotus citrinopileatus for the Application in Cheese Making
Source: Foods. 2022 Aug 28;11(17):2608. doi: 10.3390/foods11172608 (PMC9455245; doi:10.3390/foods11172608)
Supplement: Supplementary file 1 [file foods-11-02608-s001.zip]

Archive with 1 entries (1 files):
- foods-1802791-supplementary.pdf
